# Supplementary material for: Endogenous Nitric Oxide-Releasing Microgel Coating Prevents Clot Formation on Oxygenator Fibers Exposed to In Vitro Blood Flow
Source: Membranes (Basel). 2022 Jan 6;12(1):73. doi: 10.3390/membranes12010073 (PMC8779597; doi:10.3390/membranes12010073)
Supplement: Supplementary file 1 [file membranes-12-00073-s001.zip]

Archive with 1 entries (1 files):
- membranes-1504661-supplementary.pdf
